# Supplementary material for: Intensively Cultivated Landscape and Varroa Mite Infestation Are Associated with Reduced Honey Bee Nutritional State
Source: PLoS One. 2016 Apr 12;11(4):e0153531. doi: 10.1371/journal.pone.0153531 (PMC4829173; doi:10.1371/journal.pone.0153531)
Supplement: S1 Table — (XLSX) [file pone.0153531.s002.xlsx]

## Sheet: Sheet1
Sample code #	Beekeeper code #	Iowa County Location	% CULTIVATED (5 mile radius)	% Open Water	% Developed, Open	% Developed, Low Intensity	% Developed, Medium Intensity	% Developed High Intensity	% Barren Land	% Deciduous Forest	% Evergreen Forest	% Mixed Forest	% Shrub/Scrub	% Grassland	% Pasture/Hay	% Woody Wetland	% Emergent Herbaceous Wetland	Cultivation group	Average dry mass	Apiary Size	Lipid mg/g	protein mg/g	mites/bee	Mites present	DWV mean SQ	IAPV mean SQ	BQCV mean SQ	SBV mean SQ	Log DWV	Log IAPV	Log BQCV	Log SBV	DWV presence	IAPV presence	BQCV presence	SBV presence	Total viruses present	Total virus particles present	Detection limit DWV	Detection limit IAPV	Detection limit BQCV	Detection limit SBV	Log det DWV	Log det IAPV	Log det BQCV	Log det SBV
3	1	Dubuque	16.3638	6.37381	4.77482	1.92471	0.328825	0.0734656	0.0199154	33.7429	0.265096	0.0544354	0.397865	4.86245	25.0451	5.33068	0.442121	Low	0.1427	12	0.00108948	0.380582	0	no	54200000	106	35600	98000	7.734	2.02531	4.55145	4.99123	1	0	1	1	3	54300000	54200000	0	35600	98000	7.734	0	4.55145	4.99123
7	3	Warren	22.7918	0.377459	3.46306	0.881917	0.027878	0.00575259	0	18.0627	0.0393831	0.15709	0.150895	2.43202	50.5781	1.0244	0.00752262	Low	0.1141	4	0.00178546	1.49829	0	no	17200	73.9	2330000	45000	4.23553	1.86864	6.36736	4.65321	1	0	1	1	3	2390000	17200	0	2330000	45000	4.23553	0	6.36736	4.65321
10	4	Warren	32.8779	3.00414	12.9476	11.4957	3.78648	1.44521	0.114608	9.39519	0.0663752	0.00531002	0.144255	1.9771	17.2607	4.51174	0.967751	Low	0.1956	7	0.00241437	0.805499	0	no	40200000	32.4	7810	1840	7.60423	1.51055	3.89265	3.26482	1	0	1	1	3	40200000	40200000	0	7810	0	7.60423	0	3.89265	0
20	6	Marion	38.1765	0.728845	2.83838	1.7949	0.0654943	0.0110632	0.0907184	25.5344	0.0553161	0.0376149	0.119483	6.94283	21.4472	2.13786	0.0194713	Low	0.1167	8	0.0012195	1.29112	0	no	104000000	77.3	3570000	67500000	8.01703	1.88818	6.55267	7.8293	1	0	1	1	3	175000000	104000000	0	3570000	67500000	8.01703	0	6.55267	7.8293
22	6	Marion	38.1765	0.728845	2.83838	1.7949	0.0654943	0.0110632	0.0907184	25.5344	0.0553161	0.0376149	0.119483	6.94283	21.4472	2.13786	0.0194713	Low	0.1208	8	0.00141515	1.12793	0	no	9820	97.8	34900	4600	3.99211	1.99034	4.54283	3.66276	1	0	1	1	3	49400	9820	0	34900	0	3.99211	0	4.54283	0
27	8	Johnson	30.2708	9.93274	8.36401	4.23091	1.37048	0.214621	0.0225684	21.7767	0.175679	0	0	8.22506	10.3323	1.2271	3.85698	Low	0.1413	2	0.000874702	1.1739	0	no	13900	88.8	6050	2300	4.14301	1.94841	3.78176	3.36173	1	0	1	1	3	22300	13900	0	6050	0	4.14301	0	3.78176	0
29	9	Warren	47.3078	1.22484	5.75783	2.44394	0.546489	0.0491177	0.0225676	11.5236	0.0553127	0.00752252	0.268598	2.34349	24.2955	3.43071	0.722605	Low	0.1379	5	0.00160307	1.74447	0	no	1590000000	91.2	43100	316000000	9.2014	1.95999	4.63448	8.49969	1	0	1	1	3	1910000000	1590000000	0	43100	316000000	9.2014	0	4.63448	8.49969
30	9	Warren	47.3078	1.22484	5.75783	2.44394	0.546489	0.0491177	0.0225676	11.5236	0.0553127	0.00752252	0.268598	2.34349	24.2955	3.43071	0.722605	Low	0.1508	5	0.00255492	2.2738	0	no	375000	120	28200	16400	5.57403	2.07918	4.45025	4.21484	1	0	1	1	3	420000	375000	0	28200	16400	5.57403	0	4.45025	4.21484
34	10	Warren	43.705	0.812433	4.24315	1.46468	0.128325	0.0110625	0.0292051	13.2604	0.0292051	0.0119475	0.284971	1.58769	29.2409	4.37059	0.820398	Low	0.1412	6	0.00207843	1.42003	0	no	86800	111	63200	6150	4.93852	2.04532	4.80072	3.78888	1	0	1	1	3	156000	86800	0	63200	6150	4.93852	0	4.80072	3.78888
36	11	Clayton	22.9624	0.107979	3.88637	0.557156	0.0442539	0.011506	0.0500069	35.9824	0.22481	0	0	10.2293	25.6141	0.092048	0.237643	Low	0.1258	2	0.00204656	0.997845	0	no	259000	114	187000	16000	5.4133	2.0569	5.27184	4.20412	1	0	1	1	3	462000	259000	0	187000	16000	5.4133	0	5.27184	4.20412
37	11	Clayton	22.9624	0.107979	3.88637	0.557156	0.0442539	0.011506	0.0500069	35.9824	0.22481	0	0	10.2293	25.6141	0.092048	0.237643	Low	0.1294	2	0.000766904	1.29542	0	no	48300	51.9	42800	30800	4.68395	1.71517	4.63144	4.48855	1	0	1	1	3	122000	48300	0	42800	30800	4.68395	0	4.63144	4.48855
39	12	Van Buren	45.145	0.237619	2.7762	1.48988	0.034072	0	0.0199122	22.7897	0.0858437	0.113721	2.24875	2.92798	21.1153	0.946051	0.069914	Low	0.138	22	0.00111733	0.901308	0	no	12500	112	20200	82800	4.09691	2.04922	4.30535	4.91803	1	0	1	1	3	116000	12500	0	20200	82800	4.09691	0	4.30535	4.91803
67	13	Dallas	77.5988	1.11639	7.08638	2.08675	0.435846	0.192923	0.0446909	4.39829	0.0115046	0	0	1.61197	3.02305	1.93233	0.461068	High	0.1643	2	0.000753603	1.32756	0	no	790000	29.5	18200000	11500	5.89763	1.46982	7.26007	4.0607	1	0	1	1	3	19000000	790000	0	18200000	11500	5.89763	0	7.26007	4.0607
69	14	Mills	82.7542	0.287622	4.41522	0.662416	0.0247797	0	0.045577	0.650468	0.00221248	0	0	5.94227	4.51965	0.439398	0.256205	High	0.1284	2	0.00141228	1.25175	0	no	8230	99.2	586	8090	3.9154	1.99651	2.7679	3.90795	1	0	0	1	2	17000	8230	0	586	8090	3.9154	0	2.7679	3.90795
70	14	Mills	82.7542	0.287622	4.41522	0.662416	0.0247797	0	0.045577	0.650468	0.00221248	0	0	5.94227	4.51965	0.439398	0.256205	High	0.1258	2	0.000967851	0.826569	0	no	4560000	22.6	47400	1690	6.65896	1.35411	4.67578	3.22789	1	0	1	1	3	4610000	4560000	0	47400	0	6.65896	0	4.67578	0
77	16	Carroll	80.4858	0.735877	7.86277	3.60681	1.09165	0.447367	0.0296475	0.22125	0.00354	0	0	1.87045	3.20237	0.225675	0.216825	High	0.1326	10	0.000884287	2.0108	0	no	2770000	37.9	8390	261000	6.44248	1.57864	3.92376	5.41664	1	0	1	1	3	3040000	2770000	0	8390	261000	6.44248	0	3.92376	5.41664
78	16	Carroll	80.4858	0.735877	7.86277	3.60681	1.09165	0.447367	0.0296475	0.22125	0.00354	0	0	1.87045	3.20237	0.225675	0.216825	High	0.1382	10	0.00187008	1.73861	0	no	48400	41.1	1560	23100	4.68485	1.61384	3.19312	4.36361	1	0	1	1	3	73100	48400	0	1560	23100	4.68485	0	3.19312	4.36361
79	16	Carroll	80.4858	0.735877	7.86277	3.60681	1.09165	0.447367	0.0296475	0.22125	0.00354	0	0	1.87045	3.20237	0.225675	0.216825	High		10	0.000302137	0.512928		no	74300000	0	115000	161000000	7.87099	0	5.0607	8.20683	1	0	1	1	3	235000000	74300000	0	115000	161000000	7.87099	0	5.0607	8.20683
80	17	Crawford	88.2877	0.0809731	5.58537	0.944244	0.203981	0.0305308	0	0.0907076	0	0	0	1.12964	3.58715	0.00796457	0.0517697	High	0.1265	7	0.000763969	1.16382	0	no	381000	23.8	3250	4390	5.58092	1.37658	3.51188	3.64246	1	0	1	1	3	389000	381000	0	3250	0	5.58092	0	3.51188	0
85	19	Kossuth	91.56	0.176581	5.92054	0.404056	0.0654986	0.0252258	0.0327493	0.0982479	0	0	0	0.96699	0.132325	0.0345195	0.583292	High	0.1379	11	0.000819116	1.19727	0	no	17500	56.9	467000000	5300000	4.24304	1.75511	8.66932	6.72428	1	0	1	1	3	472000000	17500	0	467000000	5300000	4.24304	0	8.66932	6.72428
88	20	Story	91.1032	0.0221247	6.19447	0.401784	0.0650466	0.0106198	0	0.142483	0.00265496	0	0	1.26243	0.777019	0.00221247	0.0159298	High	0.1524	3	0.00136241	1.06158	0	no	2820	150	1890	8090	3.45025	2.17609	3.27646	3.90795	1	0	1	1	3	13000	0	0	1890	8090	0	0	3.27646	3.90795
89	20	Story	91.1032	0.0221247	6.19447	0.401784	0.0650466	0.0106198	0	0.142483	0.00265496	0	0	1.26243	0.777019	0.00221247	0.0159298	High	0.1406	3	0.000805545	1.09559	0	no	7440	170	5210	2260	3.87157	2.23045	3.71684	3.35411	1	0	1	1	3	15100	7440	0	5210	0	3.87157	0	3.71684	0
90	20	Story	91.1032	0.0221247	6.19447	0.401784	0.0650466	0.0106198	0	0.142483	0.00265496	0	0	1.26243	0.777019	0.00221247	0.0159298	High	0.1529	3	0.0010034	1.40394	0	no	1170000	96.2	1750	11600	6.06819	1.98318	3.24304	4.06446	1	0	1	1	3	1180000	1170000	0	1750	11600	6.06819	0	3.24304	4.06446
91	21	Grundy	87.7526	0.0619516	5.63715	1.18593	0.201785	0.0694743	0.0177004	0.148241	0.00752269	0	0	1.551	2.90464	0.431006	0.0309758	High	0.1465	5	0.00107325	1.27173	0	no	2810000	76.4	12200000	12000	6.44871	1.88309	7.08636	4.07918	1	0	1	1	3	15000000	2810000	0	12200000	12000	6.44871	0	7.08636	4.07918
92	21	Grundy	87.7526	0.0619516	5.63715	1.18593	0.201785	0.0694743	0.0177004	0.148241	0.00752269	0	0	1.551	2.90464	0.431006	0.0309758	High	0.1796	5	0.00141604	1.16444	0	no	30700	40.8	2190000	21400	4.48714	1.61066	6.34044	4.33041	1	0	1	1	3	2240000	30700	0	2190000	21400	4.48714	0	6.34044	4.33041
94	22	Pocahontas	89.1247	0.693894	5.18429	0.419965	0.0393856	0.0115059	0.0172589	0.847454	0	0	0	1.42629	1.60153	0.251802	0.381907	High	0.1606	20	0.000759761	1.25488	0	no	58400000	0	7070000	72500	7.76641	0	6.84942	4.86034	1	0	1	1	3	65500000	58400000	0	7070000	72500	7.76641	0	6.84942	4.86034
4	2	Polk	9.12088	3.09782	20.5086	34.4251	11.7444	6.10979	0.0969035	5.42261	0.00575226	0	0.0380534	0.603545	3.9695	4.22924	0.627882	Low	0.1634	2	0.000528057	1.3151	0.0204082	yes	42500000	311	6100	2660	7.62839	2.49276	3.78533	3.42488	1	0	1	1	3	42500000	42500000	0	6100	0	7.62839	0	3.78533	0
8	3	Warren	22.7918	0.377459	3.46306	0.881917	0.027878	0.00575259	0	18.0627	0.0393831	0.15709	0.150895	2.43202	50.5781	1.0244	0.00752262	Low	0.1391	4	0.00167064	1.12974	0.0196078	yes	174000000	257	6460000	4240	8.24055	2.40993	6.81023	3.62737	1	0	1	1	3	180000000	174000000	0	6460000	0	8.24055	0	6.81023	0
9	3	Warren	22.7918	0.377459	3.46306	0.881917	0.027878	0.00575259	0	18.0627	0.0393831	0.15709	0.150895	2.43202	50.5781	1.0244	0.00752262	Low	0.1843	4	0.000754832	1.07691	0.0625	yes	255000000	88.4	2440000	8920	8.40654	1.94645	6.38739	3.95036	1	0	1	1	3	257000000	255000000	0	2440000	8920	8.40654	0	6.38739	3.95036
11	4	Warren	32.8779	3.00414	12.9476	11.4957	3.78648	1.44521	0.114608	9.39519	0.0663752	0.00531002	0.144255	1.9771	17.2607	4.51174	0.967751	Low	0.1496	7	0.000360214	0.774127	0.125	yes	894000	63.1	25100	3880	5.95134	1.80003	4.39967	3.58883	1	0	1	1	3	923000	894000	0	25100	0	5.95134	0	4.39967	0
17	5	Clayton	30.5145	11.0465	3.03167	1.49216	0.482784	0.0331886	0.0650497	28.9591	0.174351	0	0.0420389	6.43373	11.2837	5.19203	1.24922	Low	0.2349	12	0.000765202	1.09935	0.16	yes	649000000	74.8	5510000	360000	8.81224	1.8739	6.74115	5.5563	1	0	1	1	3	655000000	649000000	0	5510000	360000	8.81224	0	6.74115	5.5563
18	5	Clayton	30.5145	11.0465	3.03167	1.49216	0.482784	0.0331886	0.0650497	28.9591	0.174351	0	0.0420389	6.43373	11.2837	5.19203	1.24922	Low	0.1914	12	0.000857123	1.6026	0.0555556	yes	5640000	95.9	114000	47600	6.75128	1.98182	5.0569	4.67761	1	0	1	1	3	5800000	5640000	0	114000	47600	6.75128	0	5.0569	4.67761
19	5	Clayton	30.5145	11.0465	3.03167	1.49216	0.482784	0.0331886	0.0650497	28.9591	0.174351	0	0.0420389	6.43373	11.2837	5.19203	1.24922	Low	0.274	12	0.000677498	1.12516	0.0675676	yes	27500000	101	7370000	76700	7.43933	2.00432	6.86747	4.8848	1	0	1	1	3	34900000	27500000	0	7370000	76700	7.43933	0	6.86747	4.8848
23	7	Johnson	50.3177	0.241174	6.06121	3.50034	1.52139	0.466417	0.272593	6.01386	0.0619529	0	0	11.9122	17.3628	1.35279	0.915576	Low	0.1488	8	0.000652836	1.33737	0.026087	yes	6760	89.2	21900	9240	3.82995	1.95036	4.34044	3.96567	1	0	1	1	3	38000	6760	0	21900	9240	3.82995	0	4.34044	3.96567
24	7	Johnson	50.3177	0.241174	6.06121	3.50034	1.52139	0.466417	0.272593	6.01386	0.0619529	0	0	11.9122	17.3628	1.35279	0.915576	Low	0.1346	8	0.00139929	0.553632	0.05	yes	301000000	92.5	8330000	16300	8.47857	1.96614	6.92065	4.21219	1	0	1	1	3	309000000	301000000	0	8330000	16300	8.47857	0	6.92065	4.21219
25	7	Johnson	50.3177	0.241174	6.06121	3.50034	1.52139	0.466417	0.272593	6.01386	0.0619529	0	0	11.9122	17.3628	1.35279	0.915576	Low	0.1538	8	0.00143448	1.34506	0.0543478	yes	19200000	303	39400	112000	7.2833	2.48144	4.5955	5.04922	1	0	1	1	3	19400000	19200000	0	39400	112000	7.2833	0	4.5955	5.04922
26	8	Johnson	30.2708	9.93274	8.36401	4.23091	1.37048	0.214621	0.0225684	21.7767	0.175679	0	0	8.22506	10.3323	1.2271	3.85698	Low	0.1398	2	0.000505321	2.00369	0.0222222	yes	94200000	54.4	33500	16400	7.97405	1.7356	4.52504	4.21484	1	0	1	1	3	94200000	94200000	0	33500	16400	7.97405	0	4.52504	4.21484
31	9	Warren	47.3078	1.22484	5.75783	2.44394	0.546489	0.0491177	0.0225676	11.5236	0.0553127	0.00752252	0.268598	2.34349	24.2955	3.43071	0.722605	Low	0.138	5	0.00172093	1.4142	0.0588235	yes	51200000	1180	9770	41200	7.70927	3.07188	3.98989	4.6149	1	1	1	1	4	51300000	51200000	1180	9770	41200	7.70927	3.07188	3.98989	4.6149
33	10	Warren	43.705	0.812433	4.24315	1.46468	0.128325	0.0110625	0.0292051	13.2604	0.0292051	0.0119475	0.284971	1.58769	29.2409	4.37059	0.820398	Low	0.1296	6	0.000545593	0.912007	0.04	yes	18100000	109	12400	19800	7.25768	2.03743	4.09342	4.29667	1	0	1	1	3	18100000	18100000	0	12400	19800	7.25768	0	4.09342	4.29667
38	11	Clayton	22.9624	0.107979	3.88637	0.557156	0.0442539	0.011506	0.0500069	35.9824	0.22481	0	0	10.2293	25.6141	0.092048	0.237643	Low		2	0.00050786	0.941801	0.0363636	yes	58500000	221	491000	15500	7.76716	2.34439	5.69108	4.19033	1	0	1	1	3	59000000	58500000	0	491000	15500	7.76716	0	5.69108	4.19033
74	15	Benton	89.8019	0.0225681	6.28985	1.45321	0.398703	0.0495613	0	0.0800945	0	0	0	1.19434	0.660669	0.0340734	0.0150454	High	0.159	3	0.000926535	1.35039	0.025641	yes	24300000	38.6	6000	17000	7.38561	1.58659	3.77815	4.23045	1	0	1	1	3	24300000	24300000	0	6000	17000	7.38561	0	3.77815	4.23045
75	15	Benton	89.8019	0.0225681	6.28985	1.45321	0.398703	0.0495613	0	0.0800945	0	0	0	1.19434	0.660669	0.0340734	0.0150454	High	0.1788	3	0.000778059	0.679992	0.0487805	yes	8260000	56.9	3760	90800	6.91698	1.75511	3.57519	4.95809	1	0	1	1	3	8350000	8260000	0	3760	90800	6.91698	0	3.57519	4.95809
76	15	Benton	89.8019	0.0225681	6.28985	1.45321	0.398703	0.0495613	0	0.0800945	0	0	0	1.19434	0.660669	0.0340734	0.0150454	High	0.1508	3	0.00134538	1.37525	0.0754717	yes	110000000	141	2570	12500	8.04139	2.14922	3.40993	4.09691	1	0	1	1	3	110000000	110000000	0	2570	12500	8.04139	0	3.40993	4.09691
81	17	Crawford	88.2877	0.0809731	5.58537	0.944244	0.203981	0.0305308	0	0.0907076	0	0	0	1.12964	3.58715	0.00796457	0.0517697	High	0.137	7	0.000763969	1.12382	0.0666667	yes	2600000	76.1	4240	4650	6.41497	1.88138	3.62737	3.66745	1	0	1	1	3	2610000	2600000	0	4240	0	6.41497	0	3.62737	0
82	17	Crawford	88.2877	0.0809731	5.58537	0.944244	0.203981	0.0305308	0	0.0907076	0	0	0	1.12964	3.58715	0.00796457	0.0517697	High	0.1342	7	0.000906566	1.31527	0.12844	yes	364000000	116	11500	2740	8.5611	2.06446	4.0607	3.43775	1	0	1	1	3	364000000	364000000	0	11500	0	8.5611	0	4.0607	0
83	18	Osceola	88.1525	0.282758	4.49272	0.383206	0.300016	0.0216826	0.0442501	0.0300901	0.00531002	0.412854	0.144255	4.13296	0.70048	0.0199126	0.877038	High	0.1263	2	0.00159611	1.71913	0.132653	yes	943000000	540	118000000	4800	8.97451	2.73239	8.07188	3.68124	1	0	1	1	3	1060000000	943000000	540	118000000	0	8.97451	2.73239	8.07188	0
84	18	Osceola	88.1525	0.282758	4.49272	0.383206	0.300016	0.0216826	0.0442501	0.0300901	0.00531002	0.412854	0.144255	4.13296	0.70048	0.0199126	0.877038	High	0.1062	2	0.0027867	1.55772	0.111111	yes	26100000	72.3	25500	0	7.41664	1.85914	4.40654	0	1	0	1	0	2	26100000	26100000	0	25500	0	7.41664	0	4.40654	0
87	19	Kossuth	91.56	0.176581	5.92054	0.404056	0.0654986	0.0252258	0.0327493	0.0982479	0	0	0	0.96699	0.132325	0.0345195	0.583292	High	0.1214	11	0.000699176	0.701118	0.011236	yes	16800	50	8070	16100	4.22531	1.69897	3.90687	4.20683	1	0	1	1	3	41000	16800	0	8070	16100	4.22531	0	3.90687	4.20683
95	22	Pocahontas	89.1247	0.693894	5.18429	0.419965	0.0393856	0.0115059	0.0172589	0.847454	0	0	0	1.42629	1.60153	0.251802	0.381907	High	0.1632	20	0.00121702	0.614495	0.0196078	yes	9960000	53.9	6250	8500	6.99826	1.73159	3.79588	3.92942	1	0	1	1	3	9970000	9960000	0	6250	8500	6.99826	0	3.79588	3.92942
96	22	Pocahontas	89.1247	0.693894	5.18429	0.419965	0.0393856	0.0115059	0.0172589	0.847454	0	0	0	1.42629	1.60153	0.251802	0.381907	High	0.1437	20	0.00076944	0.759416	0.0153846	yes	142000000	182	66900	352000	8.15229	2.26007	4.82543	5.54654	1	0	1	1	3	142000000	142000000	0	66900	352000	8.15229	0	4.82543	5.54654
